# Supplementary material for: Effects of different categories of tea powders incorporated into fresh noodles on quality, non-volatile metabolites, and aroma characteristics
Source: Food Chem X. 2026 Jul 13;37:104202. doi: 10.1016/j.fochx.2026.104202 (PMC13382456; doi:10.1016/j.fochx.2026.104202)
Supplement: Supplementary file 1 — Supplementary material [file mmc1.xlsx]

## Sheet: Table S1
Table S1 Basic characteristics of tea powders used in this study
Code	Grade and reference standard	Particle size	Appearance description	Representative chemical characteristics	Sensory characteristics
MTC	Commercial Grade I food-grade product; referenced to GB/T 34778-2017	100-mesh	Fine green powder	Characterized by tea polyphenols, catechins, flavonoids, chlorophyll-related pigments, and green-tea-derived aroma precursors	Fresh green-tea aroma; slightly bitter and astringent taste
CPH	Commercial Grade I food-grade product; referenced to GH/T 1091-2014	100-mesh	Yellow-brown to brown powder	Characterized by chenpi-related flavanone glycosides and Polygonatum-related polysaccharide/phenolic components	Citrus-like and herbal aroma; mild sweet aftertaste
RBT	Commercial Grade I food-grade product; referenced to GH/T 1247-2019	100-mesh	Reddish-brown powder	Characterized by black-tea-derived polyphenols, theaflavin/thearubigin-related components, and rose-related flavonoids or floral aroma compounds	Floral and black-tea aroma; mellow taste with slight astringency
JST	Commercial Grade I food-grade product; referenced to GB/T 22292-2017	100-mesh	Yellow-green to greenish powder	Characterized by tea polyphenols, flavonoids, and jasmine-tea-related aroma compounds	Pronounced jasmine-like floral aroma; fresh and slightly sweet taste

## Sheet: Table S2
Table S2 Scoring criteria for sensory evaluation of cooked fresh noodles
Attribute	Low score, 1–3	Medium score, 4–6	High score, 7–9
Color	Dull, uneven, or unattractive color	Acceptable but slightly uneven color	Uniform, bright, and characteristic color
Appearance	Poor shape integrity, rough or unattractive appearance	Acceptable appearance with slight defects	Complete shape, neat appearance, and good visual acceptability
Hardness	Too soft or too hard	Moderately acceptable hardness	Appropriate hardness with good biting quality
Springiness	Poor elasticity or easy breakage	Moderate elasticity	Good elasticity and resilience
Aroma	Weak, unpleasant, or unbalanced aroma	Acceptable aroma	Pleasant and harmonious noodle/tea-related aroma
Smoothness	Rough surface or sticky mouthfeel	Moderately smooth	Smooth surface and pleasant mouthfeel
Overall acceptability	Low overall acceptability	Acceptable overall quality	High overall acceptability

## Sheet: Table S3
Table 3 Sensory scores of fresh noodles supplemented with different tea powders
Group	Color	Appearance	Hardness	Springiness	Smoothness	Aroma	Overall acceptability
WHT	4	4	4	4	4	4	4
	5	5	4	5	5	4	5
	5	5	5	4	5	4	5
	4	6	5	4	6	3	5
	5	5	4	3	5	4	4
	4	5	4	4	5	4	5
	4	4	5	5	4	3	6
	5	6	4	4	5	4	5
	5	5	4	4	6	4	4
	4	5	5	4	5	4	5
	5	5	3	4	5	4	5
	5	6	5	4	6	4	5
MTC	7	4	7	6	6	8	7
	7	7	7	6	6	8	8
	7	6	7	7	6	8	7
	7	5	6	6	5	7	7
	7	6	7	6	6	8	7
	6	5	7	8	7	8	8
	7	6	7	6	6	7	7
	7	6	6	5	6	8	7
	6	5	7	6	5	8	7
	6	6	7	6	6	8	7
	8	5	7	6	6	8	7
	7	6	7	6	5	8	7
CPH	6	4	6	6	6	7	6
	6	5	7	6	7	8	7
	6	6	6	5	6	7	7
	6	5	7	6	6	8	8
	6	7	6	7	7	7	7
	5	5	7	6	6	8	7
	6	6	6	6	6	7	7
	6	5	7	5	7	8	7
	5	5	6	6	6	7	6
	5	6	7	6	6	8	8
	8	5	6	6	7	7	7
	5	5	7	6	6	8	7
RBT	5	5	7	6	6	8	7
	6	6	7	7	7	8	8
	6	6	8	6	6	8	7
	6	7	7	7	7	8	8
	7	6	7	6	6	8	7
	6	6	7	7	7	8	8
	7	6	7	6	6	8	7
	6	6	7	7	7	8	8
	6	8	7	6	6	8	7
	5	6	7	7	7	8	8
	7	5	7	6	6	8	7
	7	6	7	6	7	9	8
JST	6	6	7	6	6	8	8
	7	7	7	7	6	9	8
	7	6	7	6	7	8	7
	7	6	7	7	6	9	8
	8	5	7	6	6	8	8
	7	7	6	7	6	9	8
	8	6	7	6	8	8	7
	7	8	7	7	6	9	8
	7	6	7	6	7	8	8
	6	6	7	7	6	9	8
	8	5	7	6	6	8	8
	7	6	7	7	6	9	8

## Sheet: Table S4
Table S4 Key flavonoid-related differential non-volatile metabolites in tea powder-enriched noodles
Metabolism	RT	m/z	WHT	MTC	CPH	RBT	JST
Rhoifolin	4.5496	577.155	0.647	1.632	2.571	0.743	2.289
Isovitexin	4.1951	455.094	0.696	2.481	0.66	1.4	2.767
Vitexin	4.1706	431.096	0.345	3.158	0.382	2.703	3.458
Naringin	1.173	545.167	2.872	2.936	3.107	3.034	2.878
Naringenin chalcone	5.6455	271.06	1.406	1.783	1.23	2.002	2.252
Naringenin	3.344	273.075	0.485	2.905	0.485	0.346	3.335
Eriodictyol	5.2292	287.054	0.487	0.657	0.462	0.469	2.142
Dihydroquercetin	5.8755	285.039	2.974	2.952	2.936	3.032	3.316
Delphinidin	4.0297	303.049	0.747	2.622	0.711	1.152	2.946
(+)-Catechin	1.291	291.085	2.485	3.301	2.435	2.467	3.547
Cyanidin	4.342	287.055	0.373	0.618	0.348	1.801	2.428
Hesperetin	5.703	301.07	0.002	0.002	2.1	1.416	0.015
Neohesperidin	4.4162	609.181	2.088	2.799	4.443	3.464	2.233
Afzelin	5.1139	431.096	1.059	1.633	1.173	1.251	1.909
Kaempferol	5.895	287.055	1.906	1.934	1.862	2.028	2.387
Quercetin	5.4217	301.034	0.431	1.124	0.408	0.415	2.912
Laricitrin	5.8755	353.025	0.146	1.729	0.136	1.962	2.252
Kaempferol 3-O-sophoroside	4.2438	633.143	0.318	4.069	1.996	3.454	3.41
Astragalin	4.6831	449.107	2.389	2.867	2.354	2.601	2.99
Trifolin	4.6701	447.091	0	3.266	0.592	3.167	3.568
Rutin	4.2286	609.144	0.661	4.615	4.145	3.748	3.872

## Sheet: Table S5
Table S5 Targeted quantitative validation of selected non-volatile metabolites using reference standards
Metabolite	Calibration range (ng/mL)	R2	WHT	MTC	CPH	RBT	JST
Catechin	1.00000–2000.00000	0.9958	15.41 ± 3.10	145.46 ± 21.39	77.26 ± 8.37	69.24 ± 11.53	160.49 ± 20.89
Kaempferol	1.25000–500.00000	0.9973	33.61 ± 4.86	118.66 ± 16.69	79.99 ± 4.71	106.12 ± 6.66	142.88 ± 18.74
Rutin	1.25000–5000.00000	0.996	94.47 ± 12.62	1085.15 ± 167.68	778.41 ± 42.92	556.07 ± 92.62	536.71 ± 38.01
Naringin	0.50000–2000.00000	0.9929	3.63 ± 1.11	24.23 ± 1.54	33.96 ± 1.42	30.65 ± 3.07	22.72 ± 2.96
Hesperetin	0.50000–500.00000	0.9946	5.68 ± 2.52	17.37 ± 2.74	272.28 ± 81.54	127.41 ± 8.20	13.54 ± 1.91
Vitexin	0.50000–2000.00000	0.9949	14.43 ± 5.56	123.87 ± 25.65	23.38 ± 4.84	122.40 ± 22.34	134.10 ± 12.17
Quercetin	0.50000–1000.00000	0.9967	12.50 ± 1.78	76.26 ± 19.85	19.60 ± 8.62	24.63 ± 5.13	83.20 ± 6.00
Epigallocatechin	1.25000–5000.00000	0.9916	149.58 ± 40.05	2817.97 ± 306.85	630.97 ± 125.82	956.12 ± 74.50	2985.13 ± 341.34

## Sheet: Table S6
Table S6 Summary of sample correlations for volatile metabolites
Group	WHT	MTC	CPH	RBT	JST
WHT	0.9809 ± 0.0176	0.8541 ± 0.0154	0.3203 ± 0.0140	0.3419 ± 0.0303	0.2595 ± 0.0118
MTC	0.8541 ± 0.0154	0.9868 ± 0.0070	0.3119 ± 0.0114	0.3603 ± 0.0252	0.2925 ± 0.0211
CPH	0.3203 ± 0.0140	0.3119 ± 0.0114	0.9974 ± 0.0017	0.1405 ± 0.0208	0.0726 ± 0.0032
RBT	0.3419 ± 0.0303	0.3603 ± 0.0252	0.1405 ± 0.0208	0.9943 ± 0.0045	0.1462 ± 0.0017
JST	0.2595 ± 0.0118	0.2925 ± 0.0211	0.0726 ± 0.0032	0.1462 ± 0.0017	0.9995 ± 0.0003

## Sheet: Table S7
Table S7 Key aroma-related volatiles in tea powder-enriched noodles
Metabolite	VIP	WHT	MTC	CPH	RBT	JST
Methyl Salicylate	1.18193	6.54283e-06	0.00010073	1.9895e-05	6.71617e-05	0.0258917
(+/-)-Linalool	1.18153	2.37117e-06	1.30317e-05	4.199e-05	0.0002656	0.03669
Benzyl Alcohol	1.18142	0.00123833	0.00119733	0.000745917	0.003153	0.135417
Methyl Anthranilate	1.16624	1.21203e-05	2.91483e-06	0.000636367	7.678e-05	0.0131617
Phenylethyl Alcohol	1.13136	0.000379367	0.000396533	0.000718167	0.022975	0.002787
Benzaldehyde	1.18287	0.0005276	0.000972967	0.000796967	0.00167817	0.00972817
Beta-Pinene	1.17772	5.85307e-06	1.05878e-05	0.000298983	0.00022661	0.016315
Hexanal	1.15733	0.00322983	0.0014855	0.00363633	0.00392383	0.0015215
(+/-)-Limonene	1.00527	0.000415233	0.000464933	0.0182933	0.00107069	0.005672
Carveol	1.29372	1.85163e-05	8.20483e-06	0.000224883	9.839e-05	8.32433e-05
2-Nonenal	1.27858	0.000167817	0.00016185	0.00037015	0.00038885	0.000366283
Alpha-Farnesene	1.17896	5.73717e-06	4.47367e-06	2.29783e-05	9.06517e-06	0.0025545
Terpinolene	1.15921	2.71583e-06	2.10767e-06	0.000168017	2.16603e-05	0.0014945
Alpha-Terpineol	1.03667	1.634e-06	1.5246e-05	0.000213767	3.0205e-05	0.000277867
2,4-Nonadienal	1.30013	9.40717e-05	3.04167e-05	0.000162333	0.000118933	2.90167e-05
Caproic Acid	1.27453	0.000166217	0.000147417	0.000689983	0.000503533	0.000386
1-Heptanol	1.26195	9.59083e-05	9.562e-05	0.000327933	0.00017235	0.000169583
3-Methyl-1-Pentanol	1.24667	0.00129383	0.0011885	0.002619	0.0029135	0.00286567
4-Allyl-1,6-Heptadien-4-Ol	1.18114	4.528e-06	4.3e-06	4.6835e-06	5.67617e-06	0.00201233
O-Xylene	1.1767	0.000457083	0.00022715	0.000377333	0.00095435	0.0065395
(3E)-Beta-Ocimene	1.17575	3.36733e-05	9.0965e-06	0.000261877	0.000251567	0.0104847
2-Chlorobenzyl Chloride	1.17304	6.11667e-05	1.61467e-05	3.96383e-05	4.54467e-05	0.000636633
2,3-Dichlorotoluene	1.17269	4.97867e-05	1.302e-05	3.22067e-05	3.6525e-05	0.000510033
Methyl Benzoate	1.17231	3.39333e-06	4.5529e-05	2.50022e-05	8.11017e-06	0.000272817
3,5-Dichlorotoluene	1.1721	0.000143683	3.7725e-05	0.000106545	0.000125433	0.00164133
2,6-Dichlorotoluene	1.17131	0.000114875	2.9535e-05	8.48283e-05	9.91867e-05	0.00128087
3-Octen-2-One	1.16589	0.000249967	0.000110383	0.000266117	0.0002843	0.000108817
Indole	1.13624	3.97433e-05	2.43517e-05	3.39233e-05	3.67817e-05	0.00205117
2-Acetylpyrrole	1.09923	1.36e-05	1.42833e-05	0.000207433	4.0115e-05	7.2215e-05
Cis-5-Octen-1-Ol	1.08072	9.101e-05	0.000375783	0.000180767	0.00019925	0.000612967
3-Chlorobenzyl Chloride	1.07067	8.52667e-05	2.04983e-05	6.11733e-05	6.95483e-05	0.00069965
1-Octen-3-Ol	1.06508	0.000472917	0.00112197	0.000803667	0.000892483	0.00179017
Acetoin	1.0596	4.322e-06	3.86083e-06	0.0001447	1.07197e-05	2.2855e-05
6-Methyl-5-Hepten-2-One	1.05402	0.000127785	0.000388483	0.000221	0.000267617	0.0005908
P-Cymene	1.02391	3.161e-05	3.96333e-05	0.00723183	0.00035097	0.00184233
2-Pentylfuran	1.01272	0.000175517	5.14433e-05	0.000290467	0.000130602	8.99383e-05
Ethylbenzene	1.00469	0.000497	0.0002267	0.000348383	0.000556517	0.00282033
Dimethyl Anthranilate	1.00413	4.99717e-06	3.20367e-06	0.000181817	1.78883e-05	0.000203883
